# Supplementary material for: A systematic comparison of patient information leaflets from local and multinational pharmaceutical companies: Assessing content quality and completeness
Source: PLoS One. 2025 Nov 7;20(11):e0335149. doi: 10.1371/journal.pone.0335149 (PMC12594320; doi:10.1371/journal.pone.0335149)
Supplement: S1 File — (XLSX) [file pone.0335149.s001.xlsx]

## Sheet: PIL_dATA_Raw
PIL Codes	JAPO_AGP_ATB_AMO_L001	KEPO_GTZ_ATB_AMO_L002	LEPO_HLT_ATB_CEF_L003	MERO_GTZ_ATB_CEF_L004	NIRE_SAM_ATB_CEF_L005	PIRA_ZAF_ATB_CEP_L006	RIRA_AGP_ATB_AZI_L007	DINE_GTZ_AHT_AML_L008	SORA_HIN_ATB_CLA_L009	TOSA_AGP_ATB_CIP_L010	VOSI_PEV_ATB_LEV_L011	ZUSI_EFR_ATB_MOX_L012	BUSA_MDW_ATB_DOX_L013	CUSA_NBQ_ATB_MET_L014	FONI_SEA_AHT_LOS_L015	HECU_MAC_NSA_IBU_L016	JICU_ATC_NSA_DIC_L017	KICU_ZAF_NSA_NAP_L018	DATA_IND_ATB_CLI_L019	FATA_OBS_ATB_TRI_L020	LICO_FRZ_NSA_MEL_L021	GATA_GTZ_ATB_NIT_L022	HETE_HLT_ATB_LIN_L023	JETE_SAM_ATB_AMO_L024	KEVE_GTZ_ATB_AMO_L025	LIVE_AGP_ATB_CEF_L026	MIVE_AGP_ATB_CEF_L027	NIVE_HIN_ATB_CEF_L028	POVE_PEV_ATB_CEP_L029	ROZI_GTZ_ATB_AZI_L030	SOZI_EFR_ATB_CLA_L031	TUZI_IND_ATB_CIP_L032	VUZI_MDW_ATB_LEV_L033	ZUZI_AGP_ATB_MOX_L034	BABI_NBQ_ATB_DOX_L035	CABI_SEA_ATB_MET_L036	DABI_MAC_ATB_CLI_L037	FEBI_AGP_ATB_TRI_L038	GEBA_ATC_ATB_NIT_L039	HECO_ZAF_ATB_LIN_L040	JICO_GTZ_ATB_AMO_L041	KICO_IND_ATB_AMO_L042	LICE_ZAF_ATB_CEF_L043	MOCE_OBS_ATB_CEF_L044	MOCO_GTZ_NSA_ETO_L045	NODE_FRZ_ATB_CEF_L046	PODI_AGP_ATB_CEP_L047	RUDI_GTZ_ATB_AZI_L048	SUDI_HLT_ATB_CLA_L049
Brand Name Initials	JAPO	KEPO	LEPO	MERO	NIRE	PIRA	RIRA	DINE	SORA	TOSA	VOSI	ZUSI	BUSA	CUSA	FONI	HECU	JICU	KICU	DATA	FATA	LICO	GATA	HETE	JETE	KEVE	LIVE	MIVE	NIVE	POVE	ROZI	SOZI	TUZI	VUZI	ZUZI	BABI	CABI	DABI	FEBI	GEBA	HECO	JICO	KICO	LICE	MOCE	MOCO	NODE	PODI	RUDI	SUDI
Pharmacceutical Company	AGP	GTZ	HLT	GTZ	SAM	ZAF	AGP	GTZ	HIN	AGP	PEV	EFR	MDW	NBQ	SEA	MAC	ATC	ZAF	IND	OBS	FRZ	GTZ	HLT	SAM	GTZ	AGP	AGP	HIN	PEV	GTZ	EFR	IND	MDW	AGP	NBQ	SEA	MAC	AGP	ATC	ZAF	GTZ	IND	ZAF	OBS	GTZ	FRZ	AGP	GTZ	HLT
Classification of the drug	ATB	ATB	ATB	ATB	ATB	ATB	ATB	AHT	ATB	ATB	ATB	ATB	ATB	ATB	AHT	NSA	NSA	NSA	ATB	ATB	NSA	ATB	ATB	ATB	ATB	ATB	ATB	ATB	ATB	ATB	ATB	ATB	ATB	ATB	ATB	ATB	ATB	ATB	ATB	ATB	ATB	ATB	ATB	ATB	NSA	ATB	ATB	ATB	ATB
Generic of the drug	AMO	AMO	CEF	CEF	CEF	CEP	AZI	AML	CLA	CIP	LEV	MOX	DOX	MET	LOS	IBU	DIC	NAP	CLI	TRI	MEL	NIT	LIN	AMO	AMO	CEF	CEF	CEF	CEP	AZI	CLA	CIP	LEV	MOX	DOX	MET	CLI	TRI	NIT	LIN	AMO	AMO	CEF	CEF	ETO	CEF	CEP	AZI	CLA
Generic Inormation in PILs
Brand_name_present_or_not	Mentioned	Mentioned	Mentioned	Mentioned	Mentioned	Mentioned	Mentioned	Mentioned	Mentioned	Mentioned	Mentioned	Mentioned	Mentioned	Mentioned	Mentioned	Mentioned	Mentioned	Mentioned	Mentioned	Mentioned	Mentioned	Mentioned	Mentioned	Mentioned	Mentioned	Mentioned	Mentioned	Mentioned	Mentioned	Mentioned	Mentioned	Mentioned	Mentioned	Mentioned	Mentioned	Mentioned	Mentioned	Mentioned	Mentioned	Mentioned	Mentioned	Mentioned	Mentioned	Mentioned	Mentioned	Mentioned	Mentioned	Mentioned	Mentioned
Active_ingredient_mentioned_or_not	Mentioned	Mentioned	Mentioned	Mentioned	Mentioned	Mentioned	Mentioned	Mentioned	Mentioned	Mentioned	Mentioned	Mentioned	Mentioned	Mentioned	Mentioned	Mentioned	Mentioned	Mentioned	Mentioned	Mentioned	Mentioned	Mentioned	Mentioned	Mentioned	Mentioned	Mentioned	Mentioned	Mentioned	Mentioned	Mentioned	Mentioned	Mentioned	Mentioned	Mentioned	Mentioned	Mentioned	Mentioned	Mentioned	Mentioned	Mentioned	Mentioned	Mentioned	Mentioned	Mentioned	Mentioned	Mentioned	Mentioned	Mentioned	Mentioned
Inactive_ingredients_mentioned_or_not	Mentioned	Mentioned	Not Mentioned	Not Mentioned	Mentioned	Mentioned	Not Mentioned	Mentioned	Not Mentioned	Mentioned	Not Mentioned	Not Mentioned	Not Mentioned	Not Mentioned	Mentioned	Not Mentioned	Not Mentioned	Not Mentioned	Mentioned	Mentioned	Mentioned	Not Mentioned	Mentioned	Mentioned	Mentioned	Not Mentioned	Not Mentioned	Not Mentioned	Mentioned	Mentioned	Not Mentioned	Mentioned	Not Mentioned	Mentioned	Not Mentioned	Not Mentioned	Mentioned	Not Mentioned	Mentioned	Mentioned	Not Mentioned	Mentioned	Mentioned	Not Mentioned	Not Mentioned	Not Mentioned	Not Mentioned	Not Mentioned	Not Mentioned
Dosing Information Parameters
Adult indication-specific dosing	Not Mentioned	Not Mentioned	Not Mentioned	Not Mentioned	Not Mentioned	Not Mentioned	Not Mentioned	Not Mentioned	Not Mentioned	Not Mentioned	Not Mentioned	Not Mentioned	Not Mentioned	Not Mentioned	Not Mentioned	Not Mentioned	Not Mentioned	Not Mentioned	Not Mentioned	Not Mentioned	Not Mentioned	Not Mentioned	Not Mentioned	Not Mentioned	Not Mentioned	Not Mentioned	Mentioned	Not Mentioned	Not Mentioned	Not Mentioned	Mentioned	Not Mentioned	Not Mentioned	Not Mentioned	Not Mentioned	Not Mentioned	Not Mentioned	Not Mentioned	Not Mentioned	Not Mentioned	Not Mentioned	Not Mentioned	Not Mentioned	Not Mentioned	Not Mentioned	Not Mentioned	Not Mentioned	Not Mentioned	Not Mentioned
Pediatric indication-specific dosing	Mentioned	Mentioned	Mentioned	Mentioned	Mentioned	Mentioned	Mentioned	Mentioned	Mentioned	Mentioned	Not Mentioned	Mentioned	Not Mentioned	Not Mentioned	Not Mentioned	Mentioned	Not Mentioned	Not Mentioned	Not Mentioned	Not Mentioned	Mentioned	Not Mentioned	Not Mentioned	Not Mentioned	Not Mentioned	Not Mentioned	Mentioned	Not Mentioned	Mentioned	Not Mentioned	Mentioned	Not Mentioned	Mentioned	Not Mentioned	Not Mentioned	Mentioned	Not Mentioned	Mentioned	Mentioned	Mentioned	Not Mentioned	Mentioned	Mentioned	Mentioned	Mentioned	Mentioned	Mentioned	Mentioned	Mentioned
Geriatric indication-specific dosing	Mentioned	Not Mentioned	Not Mentioned	Not Mentioned	Not Mentioned	Mentioned	Not Mentioned	Not Mentioned	Not Mentioned	Not Mentioned	Not Mentioned	Not Mentioned	Not Mentioned	Not Mentioned	Not Mentioned	Not Mentioned	Not Mentioned	Not Mentioned	Not Mentioned	Not Mentioned	Not Mentioned	Not Mentioned	Not Mentioned	Not Mentioned	Not Mentioned	Not Mentioned	Mentioned	Not Mentioned	Not Mentioned	Not Mentioned	Mentioned	Not Mentioned	Not Mentioned	Not Mentioned	Not Mentioned	Not Mentioned	Not Mentioned	Not Mentioned	Not Mentioned	Not Mentioned	Not Mentioned	Not Mentioned	Not Mentioned	Not Mentioned	Not Mentioned	Not Mentioned	Mentioned	Mentioned	Mentioned
Maximum dose per day	Not Mentioned	Not Mentioned	Not Mentioned	Not Mentioned	Not Mentioned	Not Mentioned	Not Mentioned	Not Mentioned	Not Mentioned	Not Mentioned	Not Mentioned	Mentioned	Not Mentioned	Mentioned	Not Mentioned	Mentioned	Not Mentioned	Not Mentioned	Not Mentioned	Not Mentioned	Mentioned	Not Mentioned	Not Mentioned	Not Mentioned	Not Mentioned	Not Mentioned	Mentioned	Not Mentioned	Mentioned	Not Mentioned	Mentioned	Not Mentioned	Mentioned	Not Mentioned	Not Mentioned	Mentioned	Mentioned	Mentioned	Mentioned	Mentioned	Not Mentioned	Not Mentioned	Not Mentioned	Mentioned	Not Mentioned	Mentioned	Not Mentioned	Mentioned	Mentioned
Dosing in obese patients	Not Mentioned	Not Mentioned	Not Mentioned	Not Mentioned	Not Mentioned	Not Mentioned	Not Mentioned	Not Mentioned	Not Mentioned	Not Mentioned	Not Mentioned	Not Mentioned	Not Mentioned	Not Mentioned	Not Mentioned	Not Mentioned	Not Mentioned	Not Mentioned	Not Mentioned	Not Mentioned	Not Mentioned	Not Mentioned	Not Mentioned	Not Mentioned	Not Mentioned	Not Mentioned	Not Mentioned	Not Mentioned	Not Mentioned	Not Mentioned	Not Mentioned	Not Mentioned	Not Mentioned	Not Mentioned	Not Mentioned	Not Mentioned	Not Mentioned	Not Mentioned	Not Mentioned	Not Mentioned	Not Mentioned	Not Mentioned	Not Mentioned	Not Mentioned	Not Mentioned	Not Mentioned	Not Mentioned	Not Mentioned	Not Mentioned
Renal dose adjustment mentioned or not	Mentioned	Not Mentioned	Not Mentioned	Not Mentioned	Not Mentioned	Not Mentioned	Not Mentioned	Not Mentioned	Not Mentioned	Not Mentioned	Not Mentioned	Mentioned	Not Mentioned	Not Mentioned	Not Mentioned	Mentioned	Not Mentioned	Not Mentioned	Not Mentioned	Not Mentioned	Not Mentioned	Not Mentioned	Not Mentioned	Not Mentioned	Not Mentioned	Not Mentioned	Mentioned	Not Mentioned	Mentioned	Not Mentioned	Mentioned	Not Mentioned	Mentioned	Not Mentioned	Not Mentioned	Not Mentioned	Not Mentioned	Mentioned	Mentioned	Mentioned	Not Mentioned	Not Mentioned	Not Mentioned	Not Mentioned	Not Mentioned	Not Mentioned	Not Mentioned	Mentioned	Not Mentioned
Hepatic dose adjustment or not	Not Mentioned	Mentioned	Mentioned	Mentioned	Mentioned	Mentioned	Mentioned	Mentioned	Mentioned	Mentioned	Not Mentioned	Mentioned	Not Mentioned	Not Mentioned	Not Mentioned	Mentioned	Not Mentioned	Mentioned	Mentioned	Mentioned	Mentioned	Mentioned	Mentioned	Mentioned	Mentioned	Mentioned	Mentioned	Mentioned	Mentioned	Mentioned	Mentioned	Mentioned	Mentioned	Mentioned	Mentioned	Mentioned	Mentioned	Mentioned	Mentioned	Mentioned	Mentioned	Mentioned	Mentioned	Mentioned	Mentioned	Mentioned	Mentioned	Mentioned	Mentioned
Information regarding use in hemodialysis or not	Not Mentioned	Not Mentioned	Not Mentioned	Not Mentioned	Not Mentioned	Not Mentioned	Not Mentioned	Not Mentioned	Not Mentioned	Not Mentioned	Not Mentioned	Not Mentioned	Not Mentioned	Not Mentioned	Not Mentioned	Not Mentioned	Not Mentioned	Not Mentioned	Not Mentioned	Not Mentioned	Not Mentioned	Not Mentioned	Not Mentioned	Not Mentioned	Not Mentioned	Not Mentioned	Not Mentioned	Not Mentioned	Not Mentioned	Not Mentioned	Not Mentioned	Not Mentioned	Not Mentioned	Not Mentioned	Not Mentioned	Not Mentioned	Not Mentioned	Not Mentioned	Not Mentioned	Not Mentioned	Not Mentioned	Not Mentioned	Not Mentioned	Not Mentioned	Not Mentioned	Not Mentioned	Not Mentioned	Not Mentioned	Not Mentioned
FDA/NON FDA INDICATIONS PARAMETERS
FDA-approved indications	Not Mentioned	Not Mentioned	Not Mentioned	Not Mentioned	Not Mentioned	Not Mentioned	Not Mentioned	Not Mentioned	Not Mentioned	Not Mentioned	Mentioned	Mentioned	Mentioned	Mentioned	Mentioned	Mentioned	Mentioned	Not Mentioned	Not Mentioned	Not Mentioned	Not Mentioned	Not Mentioned	Not Mentioned	Not Mentioned	Not Mentioned	Not Mentioned	Mentioned	Not Mentioned	Mentioned	Not Mentioned	Mentioned	Not Mentioned	Mentioned	Not Mentioned	Not Mentioned	Not Mentioned	Not Mentioned	Mentioned	Not Mentioned	Mentioned	Not Mentioned	Not Mentioned	Not Mentioned	Not Mentioned	Not Mentioned	Not Mentioned	Not Mentioned	Mentioned	Not Mentioned
non-FDA indications	Not Mentioned	Not Mentioned	Not Mentioned	Not Mentioned	Not Mentioned	Not Mentioned	Not Mentioned	Not Mentioned	Not Mentioned	Not Mentioned	Not Mentioned	Not Mentioned	Not Mentioned	Not Mentioned	Not Mentioned	Not Mentioned	Not Mentioned	Not Mentioned	Not Mentioned	Not Mentioned	Not Mentioned	Not Mentioned	Not Mentioned	Not Mentioned	Not Mentioned	Not Mentioned	Not Mentioned	Not Mentioned	Not Mentioned	Not Mentioned	Not Mentioned	Not Mentioned	Not Mentioned	Not Mentioned	Not Mentioned	Not Mentioned	Not Mentioned	Not Mentioned	Not Mentioned	Not Mentioned	Not Mentioned	Not Mentioned	Not Mentioned	Not Mentioned	Not Mentioned	Not Mentioned	Not Mentioned	Not Mentioned	Not Mentioned
Administration Instructions
information regarding if taken with food or not	Not Mentioned	Not Mentioned	Not Mentioned	Not Mentioned	Not Mentioned	Not Mentioned	Not Mentioned	Not Mentioned	Not Mentioned	Not Mentioned	Not Mentioned	Mentioned	Not Mentioned	Mentioned	Not Mentioned	Mentioned	Not Mentioned	Not Mentioned	Not Mentioned	Not Mentioned	Mentioned	Not Mentioned	Not Mentioned	Not Mentioned	Not Mentioned	Not Mentioned	Mentioned	Not Mentioned	Mentioned	Not Mentioned	Mentioned	Not Mentioned	Mentioned	Not Mentioned	Not Mentioned	Mentioned	Not Mentioned	Mentioned	Mentioned	Mentioned	Not Mentioned	Not Mentioned	Not Mentioned	Mentioned	Not Mentioned	Mentioned	Not Mentioned	Mentioned	Mentioned
if the tablet can be crush or not	Not Mentioned	Not Mentioned	Not Mentioned	Not Mentioned	Not Mentioned	Not Mentioned	Not Mentioned	Not Mentioned	Not Mentioned	Not Mentioned	Not Mentioned	Not Mentioned	Not Mentioned	Not Mentioned	Not Mentioned	Not Mentioned	Not Mentioned	Not Mentioned	Not Mentioned	Not Mentioned	Not Mentioned	Not Mentioned	Not Mentioned	Not Mentioned	Not Mentioned	Not Mentioned	Not Mentioned	Not Mentioned	Not Mentioned	Not Mentioned	Not Mentioned	Not Mentioned	Not Mentioned	Not Mentioned	Not Mentioned	Not Mentioned	Not Mentioned	Not Mentioned	Mentioned	Mentioned	Not Mentioned	Mentioned	Mentioned	Mentioned	Mentioned	Mentioned	Mentioned	Mentioned	Mentioned
Information about different types of Drug Interactions
drug-drug interactions	Mentioned	Mentioned	Mentioned	Not Mentioned	Mentioned	Mentioned	Mentioned	Mentioned	Mentioned	Mentioned	Mentioned	Mentioned	Not Mentioned	Mentioned	Mentioned	Mentioned	Mentioned	Not Mentioned	Not Mentioned	Mentioned	Mentioned	Mentioned	Not Mentioned	Mentioned	Mentioned	Mentioned	Mentioned	Mentioned	Mentioned	Mentioned	Mentioned	Not Mentioned	Mentioned	Mentioned	Mentioned	Mentioned	Mentioned	Mentioned	Mentioned	Mentioned	Not Mentioned	Mentioned	Mentioned	Mentioned	Mentioned	Mentioned	Not Mentioned	Mentioned	Mentioned
drug-Lab interactions	Mentioned	Not Mentioned	Not Mentioned	Not Mentioned	Not Mentioned	Not Mentioned	Not Mentioned	Not Mentioned	Not Mentioned	Not Mentioned	Not Mentioned	Not Mentioned	Not Mentioned	Not Mentioned	Not Mentioned	Not Mentioned	Not Mentioned	Not Mentioned	Not Mentioned	Not Mentioned	Not Mentioned	Not Mentioned	Not Mentioned	Not Mentioned	Not Mentioned	Not Mentioned	Not Mentioned	Not Mentioned	Not Mentioned	Not Mentioned	Not Mentioned	Not Mentioned	Not Mentioned	Not Mentioned	Not Mentioned	Not Mentioned	Not Mentioned	Not Mentioned	Not Mentioned	Not Mentioned	Not Mentioned	Not Mentioned	Not Mentioned	Not Mentioned	Not Mentioned	Not Mentioned	Not Mentioned	Not Mentioned	Not Mentioned
drug-food interactions	Not Mentioned	Not Mentioned	Not Mentioned	Not Mentioned	Not Mentioned	Not Mentioned	Not Mentioned	Not Mentioned	Not Mentioned	Not Mentioned	Mentioned	Mentioned	Mentioned	Not Mentioned	Mentioned	Mentioned	Mentioned	Mentioned	Mentioned	Mentioned	Mentioned	Mentioned	Mentioned	Mentioned	Mentioned	Mentioned	Mentioned	Mentioned	Mentioned	Mentioned	Mentioned	Mentioned	Mentioned	Mentioned	Mentioned	Mentioned	Not Mentioned	Not Mentioned	Mentioned	Not Mentioned	Not Mentioned	Not Mentioned	Not Mentioned	Not Mentioned	Not Mentioned	Mentioned	Mentioned	Mentioned	Mentioned
Inofrmation about use in Pregnancy and lactation
Pregnancy category mentioned or not	Mentioned	Mentioned	Not Mentioned	Not Mentioned	Not Mentioned	Not Mentioned	Mentioned	Not Mentioned	Mentioned	Not Mentioned	Not Mentioned	Mentioned	Not Mentioned	Mentioned	Mentioned	Mentioned	Not Mentioned	Not Mentioned	Not Mentioned	Not Mentioned	Mentioned	Mentioned	Not Mentioned	Not Mentioned	Mentioned	Mentioned	Mentioned	Not Mentioned	Mentioned	Mentioned	Mentioned	Not Mentioned	Mentioned	Mentioned	Mentioned	Mentioned	Mentioned	Mentioned	Mentioned	Mentioned	Not Mentioned	Not Mentioned	Mentioned	Mentioned	Mentioned	Mentioned	Not Mentioned	Mentioned	Mentioned
Clearly mentioned that it can be used in lactation or not	Mentioned	Mentioned	Not Mentioned	Not Mentioned	Not Mentioned	Mentioned	Mentioned	Not Mentioned	Mentioned	Not Mentioned	Not Mentioned	Mentioned	Not Mentioned	Mentioned	Mentioned	Mentioned	Mentioned	Not Mentioned	Not Mentioned	Mentioned	Mentioned	Mentioned	Not Mentioned	Mentioned	Mentioned	Mentioned	Mentioned	Mentioned	Mentioned	Mentioned	Mentioned	Not Mentioned	Mentioned	Mentioned	Mentioned	Mentioned	Mentioned	Mentioned	Mentioned	Mentioned	Not Mentioned	Mentioned	Mentioned	Mentioned	Mentioned	Mentioned	Not Mentioned	Mentioned	Mentioned
Information related to Medication Safety
blackbox warning mentioned or not	Mentioned	Not Mentioned	Not Mentioned	Not Mentioned	Not Mentioned	Not Mentioned	Not Mentioned	Not Mentioned	Not Mentioned	Not Mentioned	Not Mentioned	Not Mentioned	Not Mentioned	Not Mentioned	Not Mentioned	Mentioned	Not Mentioned	Not Mentioned	Not Mentioned	Not Mentioned	Not Mentioned	Not Mentioned	Not Mentioned	Not Mentioned	Not Mentioned	Not Mentioned	Mentioned	Not Mentioned	Mentioned	Not Mentioned	Mentioned	Not Mentioned	Mentioned	Not Mentioned	Not Mentioned	Not Mentioned	Not Mentioned	Mentioned	Not Mentioned	Not Mentioned	Not Mentioned	Not Mentioned	Not Mentioned	Not Mentioned	Not Mentioned	Not Mentioned	Not Mentioned	Mentioned	Not Mentioned
contraindications mentioned or not	Mentioned	Mentioned	Mentioned	Not Mentioned	Mentioned	Mentioned	Mentioned	Mentioned	Mentioned	Mentioned	Mentioned	Mentioned	Mentioned	Mentioned	Mentioned	Mentioned	Mentioned	Mentioned	Mentioned	Mentioned	Mentioned	Mentioned	Mentioned	Mentioned	Mentioned	Mentioned	Mentioned	Mentioned	Mentioned	Mentioned	Mentioned	Mentioned	Mentioned	Mentioned	Mentioned	Mentioned	Mentioned	Mentioned	Mentioned	Mentioned	Not Mentioned	Mentioned	Mentioned	Mentioned	Mentioned	Mentioned	Mentioned	Mentioned	Mentioned
precautions mentioned or not	Mentioned	Mentioned	Mentioned	Mentioned	Mentioned	Mentioned	Mentioned	Mentioned	Mentioned	Mentioned	Mentioned	Mentioned	Mentioned	Mentioned	Mentioned	Mentioned	Mentioned	Not Mentioned	Mentioned	Mentioned	Mentioned	Mentioned	Mentioned	Mentioned	Mentioned	Mentioned	Mentioned	Mentioned	Mentioned	Mentioned	Mentioned	Mentioned	Mentioned	Mentioned	Mentioned	Mentioned	Mentioned	Mentioned	Mentioned	Mentioned	Not Mentioned	Mentioned	Mentioned	Mentioned	Mentioned	Mentioned	Mentioned	Mentioned	Mentioned
adverse effects are mentioned	Mentioned	Mentioned	Not Mentioned	Not Mentioned	Not Mentioned	Mentioned	Mentioned	Mentioned	Mentioned	Mentioned	Not Mentioned	Mentioned	Mentioned	Mentioned	Mentioned	Mentioned	Mentioned	Not Mentioned	Mentioned	Mentioned	Mentioned	Mentioned	Mentioned	Mentioned	Mentioned	Mentioned	Mentioned	Mentioned	Mentioned	Mentioned	Mentioned	Not Mentioned	Mentioned	Mentioned	Mentioned	Mentioned	Mentioned	Mentioned	Mentioned	Mentioned	Not Mentioned	Mentioned	Mentioned	Mentioned	Mentioned	Mentioned	Not Mentioned	Mentioned	Mentioned
monitoring parameters mentioned or not	Not Mentioned	Mentioned	Mentioned	Mentioned	Mentioned	Mentioned	Mentioned	Mentioned	Mentioned	Mentioned	Not Mentioned	Not Mentioned	Not Mentioned	Mentioned	Not Mentioned	Not Mentioned	Not Mentioned	Not Mentioned	Not Mentioned	Not Mentioned	Not Mentioned	Not Mentioned	Not Mentioned	Not Mentioned	Not Mentioned	Not Mentioned	Not Mentioned	Not Mentioned	Not Mentioned	Not Mentioned	Not Mentioned	Not Mentioned	Not Mentioned	Not Mentioned	Not Mentioned	Not Mentioned	Mentioned	Mentioned	Not Mentioned	Mentioned	Mentioned	Mentioned	Mentioned	Mentioned	Mentioned	Not Mentioned	Not Mentioned	Not Mentioned	Not Mentioned
Parameters related to Mechanism and Pharmacokinetics information
Mechanism of action	Not Mentioned	Mentioned	Mentioned	Mentioned	Mentioned	Mentioned	Mentioned	Mentioned	Mentioned	Mentioned	Mentioned	Mentioned	Mentioned	Mentioned	Mentioned	Mentioned	Mentioned	Mentioned	Mentioned	Mentioned	Mentioned	Mentioned	Mentioned	Mentioned	Mentioned	Mentioned	Mentioned	Mentioned	Mentioned	Mentioned	Mentioned	Mentioned	Mentioned	Mentioned	Mentioned	Mentioned	Mentioned	Mentioned	Mentioned	Mentioned	Not Mentioned	Mentioned	Mentioned	Mentioned	Mentioned	Mentioned	Mentioned	Mentioned	Mentioned
Pharmacokinetics- absorption	Mentioned	Mentioned	Not Mentioned	Not Mentioned	Not Mentioned	Not Mentioned	Mentioned	Not Mentioned	Not Mentioned	Not Mentioned	Not Mentioned	Mentioned	Not Mentioned	Mentioned	Mentioned	Mentioned	Not Mentioned	Not Mentioned	Not Mentioned	Not Mentioned	Mentioned	Mentioned	Not Mentioned	Not Mentioned	Not Mentioned	Mentioned	Mentioned	Not Mentioned	Mentioned	Mentioned	Mentioned	Not Mentioned	Mentioned	Not Mentioned	Not Mentioned	Mentioned	Mentioned	Mentioned	Mentioned	Mentioned	Not Mentioned	Not Mentioned	Not Mentioned	Mentioned	Mentioned	Mentioned	Not Mentioned	Mentioned	Mentioned
Toxicology parameters
clinical effects	Not Mentioned	Not Mentioned	Not Mentioned	Not Mentioned	Not Mentioned	Not Mentioned	Not Mentioned	Not Mentioned	Not Mentioned	Not Mentioned	Mentioned	Mentioned	Mentioned	Mentioned	Mentioned	Mentioned	Mentioned	Mentioned	Mentioned	Mentioned	Mentioned	Mentioned	Mentioned	Mentioned	Mentioned	Mentioned	Mentioned	Mentioned	Mentioned	Mentioned	Mentioned	Mentioned	Mentioned	Mentioned	Mentioned	Mentioned	Mentioned	Mentioned	Mentioned	Mentioned	Not Mentioned	Not Mentioned	Not Mentioned	Mentioned	Not Mentioned	Mentioned	Not Mentioned	Mentioned	Not Mentioned
treatment of toxicity	Not Mentioned	Not Mentioned	Not Mentioned	Not Mentioned	Not Mentioned	Not Mentioned	Not Mentioned	Not Mentioned	Not Mentioned	Not Mentioned	Not Mentioned	Not Mentioned	Not Mentioned	Not Mentioned	Not Mentioned	Not Mentioned	Not Mentioned	Not Mentioned	Not Mentioned	Not Mentioned	Not Mentioned	Not Mentioned	Not Mentioned	Not Mentioned	Not Mentioned	Not Mentioned	Not Mentioned	Not Mentioned	Not Mentioned	Not Mentioned	Not Mentioned	Not Mentioned	Not Mentioned	Not Mentioned	Not Mentioned	Not Mentioned	Not Mentioned	Not Mentioned	Not Mentioned	Not Mentioned	Not Mentioned	Not Mentioned	Not Mentioned	Not Mentioned	Not Mentioned	Not Mentioned	Not Mentioned	Not Mentioned	Not Mentioned
Storage
related to temperature	Mentioned	Mentioned	Not Mentioned	Not Mentioned	Not Mentioned	Mentioned	Mentioned	Mentioned	Mentioned	Not Mentioned	Not Mentioned	Mentioned	Mentioned	Mentioned	Mentioned	Mentioned	Mentioned	Not Mentioned	Not Mentioned	Mentioned	Mentioned	Mentioned	Mentioned	Mentioned	Mentioned	Mentioned	Mentioned	Mentioned	Mentioned	Mentioned	Mentioned	Not Mentioned	Mentioned	Mentioned	Mentioned	Mentioned	Mentioned	Mentioned	Mentioned	Mentioned	Not Mentioned	Mentioned	Mentioned	Mentioned	Mentioned	Mentioned	Not Mentioned	Mentioned	Mentioned
ADR Reporting / feedback
contact information to report any ADR to company	Not Mentioned	Mentioned	Mentioned	Mentioned	Mentioned	Not Mentioned	Mentioned	Mentioned	Mentioned	Mentioned	Mentioned	Mentioned	Mentioned	Mentioned	Mentioned	Mentioned	Mentioned	Mentioned	Mentioned	Mentioned	Mentioned	Mentioned	Mentioned	Mentioned	Mentioned	Mentioned	Mentioned	Mentioned	Mentioned	Mentioned	Mentioned	Mentioned	Mentioned	Mentioned	Mentioned	Mentioned	Mentioned	Mentioned	Mentioned	Mentioned	Mentioned	Mentioned	Mentioned	Mentioned	Mentioned	Mentioned	Not Mentioned	Not Mentioned	Not Mentioned
[truncated: 646 more columns]
